# Supplementary material for: Ectopically Expressed Meiosis-Specific Cancer Testis Antigen HORMAD1 Promotes Genomic Instability in Squamous Cell Carcinomas
Source: Cells. 2023 Jun 14;12(12):1627. doi: 10.3390/cells12121627 (PMC10296909; doi:10.3390/cells12121627)
Supplement: Supplementary file 1 [file cells-12-01627-s001.zip]

Archive with 1 entries (1 files):
- cells-2344214-supplementary.pdf
